# Supplementary material for: Factors Affecting Diet Variation in the Pyrenean Rock Ptarmigan (Lagopus muta pyrenaica): Conservation Implications
Source: PLoS One. 2016 Feb 10;11(2):e0148614. doi: 10.1371/journal.pone.0148614 (PMC4749312; doi:10.1371/journal.pone.0148614)
Supplement: S2 Table — Plant categories are a combination of both taxonomical and morphological types with nutritional significance. Factor value used for the CCA analyses has been noted by each sample. Samples with undetermined sex-age class or zone (marked in yellow) have been suppressed for CCA analysis. (XLS) [file pone.0148614.s003.xls]

## Sheet: Hoja1
Sample number	Date	Month	Season	Altitude	Locality	Zone	Sex-age class	Items per fecal sample	Rho fer flower&fruit	Rho fer stem&bud	Rho fer leaf	Vaccinium spp. Stem&bud	Vaccinium spp. Flower, leaf&fruit	Salix spp. Stem&bud	Salix spp. Leaf	Calluna vulgaris flower&leaf	Calluna vulgaris stem&bud	Other woody elements	Flowers	Seed & Fruits	Graminoids leaves	Asteraceae leaves	Rest of dicotiledon leaves	Arthropod
1	2002-03-26	J-A	W	2450	Gallinas	M	female	11	0.00724638	0.65942	0.0797101	0.00724638	0.152174	0	0	0	0	0.00724638	0	0	0.0217391	0	0.0652174	0
2	2002-03-26	J-A	W	2550	Gallinas	M	female	15	0.00632911	0.43038	0.208861	0.0632911	0.056962	0	0	0	0	0.0379747	0	0.0632911	0.0126582	0	0.120253	0
3	2002-04-09	J-A	W	2250	Clot d'Estabell	C	female	8	0.00719424	0.0359712	0.0143885	0.136691	0.122302	0.0431655	0	0	0	0	0	0	0	0	0.640288	0
4	2002-04-09	J-A	W	2250	Clot d'Estabell	C	male	8	0	0.140741	0.00740741	0	0.0666667	0	0	0	0	0.00740741	0	0.0148148	0	0	0.762963	0
5	2002-04-26	J-A	W	2450	Pomarole	CV-R	female	12	0	0.0248756	0	0.00995025	0.00497512	0	0	0.462687	0.0995025	0.258706	0	0.0199005	0.0348259	0	0.00497512	0.079602
6	2002-04-29	J-A	W	2350	Barbet	C	female	11	0.00617284	0.419753	0.0308642	0	0	0	0.0493827	0	0	0.117284	0	0	0	0	0.376543	0
7	2002-04-29	J-A	W	2350	Barbet	C	male	13	0.0458015	0.618321	0.0610687	0.0114504	0	0	0.0114504	0	0	0.0839695	0	0	0.00381679	0	0.160305	0.00381679
8	2002-04-29	J-A	W	2350	Clot d'Estabell	C	M_F	7	0.164634	0.597561	0.170732	0	0.0182927	0	0	0	0	0.0426829	0	0	0	0	0.00609756	0
9	2002-05-12	M	SP	2350	Pomarole	CV-R	M_F	14	0.0236967	0.236967	0.0379147	0.184834	0.00473934	0	0	0.0236967	0	0.184834	0	0.07109	0	0	0.232227	0
10	2002-05-13	M	SP	2350	Barbet	C	female	2	0	0	0	0	0	0	0	0	0	0.308725	0	0	0	0	0.691275	0
11	2002-05-22	M	SP	2350	Porteille de Rotja	CV-R	female	10	0	0.0300752	0	0.135338	0	0	0	0	0	0.0977444	0.0150376	0	0	0.0300752	0.691729	0
12	2002-05-22	M	SP	2350	Porteille de Rotja	CV-R	male	12	0	0.055	0	0.245	0	0.01	0	0.135	0	0.18	0	0.255	0.005	0.005	0.11	0
13	2002-05-28	M	SP	2450	Gallinas	C	M_F	7	0	0	0	0	0	0	0	0.0137931	0	0.0137931	0	0	0.00689655	0	0.965517	0
14	2002-06-04	JN	SP	2350	Clot d'Estabell	C	female	15	0.00740741	0.518519	0.037037	0.00740741	0	0.0148148	0.0814815	0	0	0.111111	0	0	0.0148148	0	0.207407	0
15	2002-06-05	JN	SP	2450	Barbet	C	female	7	0	0.588235	0.00588235	0	0	0	0.0117647	0	0	0.176471	0	0.00588235	0	0	0.211765	0
16	2002-06-05	JN	SP		Barbet	C	indeter	7	0	0.440994	0	0	0	0	0.360248	0	0	0.180124	0	0	0	0.00621118	0.0124224	0
17	2002-06-05	JN	SP		Barbet	C	indeter	5	0	0.483221	0	0	0	0	0.328859	0	0	0.107383	0	0	0.0134228	0	0.0671141	0
18	2004-08-09	A	SM	2550	7 Hommes	H	F_juv	21	0	0	0	0	0	0	0	0	0	0	0.253906	0.1875	0.0117188	0.394531	0.152344	0
19	2002-06-14	JN	SP	2350	Barbet	C	M_F	8	0	0.380952	0.00595238	0	0	0.0119048	0.511905	0	0	0.0357143	0	0	0.00595238	0	0	0.047619
20	2002-06-17	JN	SP	2350	Porteille de Mantet	M	female	8	0	0.00641026	0	0	0.00641026	0	0	0	0	0	0.0192308	0	0.00641026	0.371795	0.519231	0.0705128
21	2002-06-17	JN	SP	2350	Porteille de Mantet	M	male	15	0.015748	0.11811	0	0.0472441	0	0	0	0	0	0.0787402	0.0314961	0	0.00787402	0.354331	0.346457	0
22	2002-06-21	JN	SP	2350	Porteille de Mantet	M	female	9	0	0.0952381	0	0	0.460317	0	0	0	0	0.015873	0	0	0.0238095	0.34127	0.031746	0.031746
23	2002-06-21	JN	SP	2350	Porteille de Mantet	M	indeter	17	0	0.0149254	0.00746269	0	0.149254	0.00746269	0	0	0	0.0223881	0.201493	0	0.0597015	0.358209	0.141791	0.0373134
24	2002-07-04	JL	SM	2450	Porteille de Mantet	M	M_F	12	0	0	0	0	0.0226415	0	0	0	0	0.00377358	0.430189	0.124528	0.143396	0.14717	0.128302	0
25	2002-07-11	JL	SM	2350	Barbet	C	female	8	0	0.0535714	0	0	0.00595238	0.0535714	0.636905	0	0	0.208333	0	0	0.0357143	0	0	0.00595238
26	2002-07-12	JL	SM	2650	Barbet	C	male	5	0	0	0	0	0	0.0353982	0.929204	0	0	0	0	0	0	0	0.0353982	0
27	2002-07-18	JL	SM	2450	Barbet	C	female	7	0	0	0	0	0.00714286	0	0.1	0	0	0	0.657143	0.221429	0	0	0.0142857	0
28	2002-07-18	JL	SM	2450	Barbet	C	juv	15	0	0	0	0	0.0114943	0	0.0632184	0	0	0	0.603448	0.235632	0.00574713	0.0287356	0.0517241	0
29	2002-07-12	JL	SM	2650	Barbet	C	indeter	13	0	0	0	0	0.0283688	0	0.652482	0	0	0	0.148936	0.035461	0.0921986	0.0070922	0.035461	0
30	2002-07-25	JL	SM	2550	Barbet	C	indeter	9	0	0	0	0	0	0	0.342593	0	0	0.00925926	0.277778	0.259259	0.0925926	0	0.0185185	0
31	2003-01-16	J-A	W	2250	Barbet	C	female	11	0.133333	0.686667	0.113333	0	0.00666667	0	0	0	0	0.00666667	0	0	0.00666667	0	0.0466667	0
32	2003-03-22	J-A	W	2650	Pic Redoun	M	male	9	0	0	0	0	0	0	0	0	0	0	0.00434783	0	0.0130435	0.452174	0.530435	0
33	2003-04-08	J-A	W	2650	Barbet	C	male	5	0	0.391304	0	0	0	0	0	0.469565	0.0695652	0.0608696	0	0	0.00869565	0	0	0
34	2003-04-14	J-A	W	2350	Barbet	C	M_F	5	0.112676	0.640845	0.0422535	0	0	0	0	0	0	0	0	0	0	0	0.204225	0
35	2003-04-22	J-A	W	2550	Serre Gallinere	M	female	13	0	0.303704	0.125926	0	0.00740741	0	0	0	0	0	0	0	0.00740741	0	0.548148	0.00740741
36	2003-04-22	J-A	W	2550	Serre Gallinere	M	male	11	0	0.0552147	0.0981595	0	0	0	0	0	0	0	0	0	0	0.214724	0.631902	0
37	2003-04-22	J-A	W	2650	Serre Gallinere	M	female	5	0	0	0	0	0	0	0	0	0	0	0	0	0.103448	0	0.318966	0.577586
38	2003-04-22	J-A	W	2550	Serre Gallinere	M	female	7	0	0	0	0	0	0	0	0	0	0	0	0	0.072	0.024	0.496	0.408
39	2003-04-25	J-A	W	2450	Barbet	C	male	11	0	0.827586	0.0632184	0.0172414	0	0.00574713	0.0287356	0	0	0.00574713	0	0	0	0	0.0517241	0
40	2003-04-25	J-A	W	2450	Barbet	C	female	6	0	0.913043	0.0521739	0	0	0	0.00869565	0	0	0	0	0	0	0	0.026087	0
41	2003-04-25	J-A	W	2250	Barbet	C	female	8	0.16	0.35	0.01	0.05	0	0	0	0	0	0	0	0.415	0	0	0.015	0
42	2003-04-25	J-A	W	2250	Barbet	C	male	6	0.171053	0.598684	0.190789	0	0	0	0	0	0	0	0	0.0131579	0	0	0.0263158	0
43	2003-05-05	M	SP	2650	Barbet	C	male	7	0.0078125	0.75	0	0	0	0	0	0	0	0.148438	0	0	0.0078125	0	0.0859375	0
44	2003-05-05	M	SP	2650	Barbet	C	female	13	0	0.64375	0.00625	0	0	0.00625	0	0	0	0.24375	0	0	0	0.00625	0.0875	0.00625
45	2003-05-05	M	SP	2450	Barbet	C	male	9	0.0308642	0.740741	0.0432099	0	0.00617284	0	0.0493827	0	0	0.111111	0	0	0	0	0.0185185	0
46	2003-05-14	M	SP	2650	Barbet	C	male	7	0	0.573333	0	0	0	0	0.16	0	0	0.24	0.0133333	0	0	0	0.0133333	0
47	2003-05-14	M	SP	2650	Barbet	C	female	5	0	0.491228	0	0	0	0	0.27193	0	0	0.210526	0	0	0.0175439	0	0.00877193	0
48	2003-05-23	M	SP	2350	Serre Gallinere	M	female	10	0	0.0869565	0	0.026087	0.00869565	0	0.452174	0.0173913	0	0.0869565	0	0	0	0	0.321739	0
49	2003-05-23	M	SP	2350	Serre Gallinere	M	male	16	0.00735294	0.0514706	0	0.00735294	0.00735294	0	0.0294118	0	0	0.352941	0.0514706	0.00735294	0.0220588	0	0.463235	0
50	2003-05-28	M	SP	2650	Barbet	C	male	14	0	0.289855	0.00724638	0.0289855	0	0	0.0652174	0	0	0.00724638	0	0	0.0362319	0.0289855	0.536232	0
51	2003-05-28	M	SP	2450	Barbet	C	female	15	0.0338983	0.059322	0	0.0677966	0.00847458	0	0.0338983	0	0	0.059322	0	0	0	0.0169492	0.711864	0.00847458
52	2003-06-04	JN	SP	2550	Estagnol	H	female	17	0	0.0410256	0	0	0.0102564	0	0	0	0	0.0615385	0.0307692	0	0.0153846	0.0102564	0.830769	0
53	2003-06-04	JN	SP	2550	Estagnol	H	male	11	0.0173913	0.191304	0	0	0.0782609	0	0.0869565	0	0	0.234783	0.0521739	0	0	0	0.33913	0
54	2003-06-04	JN	SP	2450	Barbet	C	female	13	0.00740741	0.0888889	0	0	0	0.00740741	0.607407	0	0	0.214815	0.00740741	0	0.00740741	0	0.0592593	0
55	2003-06-06	JN	SP	2550	Barbet	C	male	8	0	0.299213	0	0	0	0.275591	0.370079	0	0	0.00787402	0.015748	0	0.023622	0	0.00787402	0
56	2003-06-06	JN	SP	2350	Serre Gallinere	M	M_F	9	0.0330579	0.206612	0	0.0495868	0.68595	0	0	0	0	0	0.0165289	0	0	0	0.00826446	0
57	2003-06-11	JN	SP	2450	Barbet	C	female	11	0	0.00943396	0	0	0.00943396	0.00943396	0.641509	0	0	0	0	0	0.00943396	0	0.264151	0.0566038
58	2003-06-11	JN	SP	2450	Barbet	C	male	5	0	0	0	0	0	0.00952381	0.961905	0	0	0.0190476	0	0	0	0	0.00952381	0
59	2003-06-16	JN	SP	2650	Barbet	C	male	4	0	0	0	0	0	0.0192308	0.961538	0	0	0	0	0	0	0.0192308	0	0
60	2003-06-20	JN	SP	2350	Serre Gallinere	M	male	14	0.00819672	0.0409836	0	0.00819672	0.704918	0	0.0327869	0	0	0.0163934	0.0819672	0	0	0.0737705	0.0327869	0
61	2003-06-20	JN	SP	2550	Serre Gallinere	M	female	12	0	0	0	0	0.06	0	0	0	0	0	0.55	0	0	0.02	0.36	0.01
62	2003-06-25	JN	SP	2650	Barbet	C	female	7	0	0	0	0	0	0	0	0	0	0	0.428571	0	0	0.0857143	0.392857	0.0928571
63	2003-07-13	JL	SM	2650	Barbet	C	indeter	12	0	0	0	0	0.00806452	0.0645161	0.217742	0	0	0.00806452	0.290323	0.306452	0.00806452	0	0.0967742	0
64	2003-07-15	JL	SM	2550	Serre Gallinere	M	female	10	0	0	0	0	0	0	0	0	0	0	0.56051	0.382166	0.0318471	0	0.0191083	0.00636943
65	2003-07-15	JL	SM	2550	Serre Gallinere	M	female	13	0	0.00487805	0	0	0.185366	0.0097561	0.00487805	0	0	0	0.443902	0.302439	0.00487805	0	0.0390244	0.00487805
66	2003-07-28	JL	SM	2650	7 hommes	H	female	12	0	0	0	0	0.00617284	0	0	0	0	0	0.246914	0.0308642	0	0	0.709877	0.00617284
67	2003-07-28	JL	SM	2650	7 hommes	H	juv	15	0	0	0	0	0.00824176	0	0	0	0	0	0.494505	0.0714286	0.00274725	0	0.417582	0.00549451
68	2003-07-28	JL	SM	2650	7 hommes	H	female	7	0	0	0	0	0.015748	0	0	0	0	0.015748	0.661417	0	0.023622	0	0.283465	0
69	2003-07-28	JL	SM	2650	7 hommes	H	juv	9	0	0	0	0	0.00743494	0	0	0	0	0	0.594796	0.00743494	0.0111524	0	0.375465	0.00371747
70	2003-07-30	JL	SM	2550	Serre Gallinere	M	male	18	0	0.0909091	0	0	0	0.00568182	0.0113636	0	0	0.0284091	0.340909	0.278409	0.0284091	0.0454545	0.170455	0
71	2003-08-05	A	SM	2550	7 hommes	H	juv	11	0	0	0	0	0.0252101	0	0	0	0	0.0588235	0.319328	0	0	0	0.260504	0.336134
72	2003-08-06	A	SM	2550	Mourens	M	female	10	0	0	0	0	0	0	0	0	0	0	0.535088	0.280702	0.0438596	0.0263158	0.114035	0
73	2003-08-06	A	SM	2550	Mourens	M	male	7	0	0	0	0	0	0	0	0	0	0.00806452	0.612903	0.266129	0.0403226	0.016129	0.0564516	0
74	2003-08-11	A	SM	2550	7 hommes	H	juv	11	0	0	0	0	0.58871	0	0.00806452	0.016129	0	0.00806452	0.112903	0.00806452	0.00806452	0.00806452	0.0645161	0.177419
75	2003-08-12	A	SM	2350	Pomerole	CV-R	juv	8	0.256198	0.140496	0	0	0.46281	0	0	0	0	0	0.0247934	0	0	0	0.00826446	0.107438
76	2003-08-20	A	SM	2650	7 hommes	H	juv	14	0	0	0	0	0.00925926	0	0	0	0	0	0.324074	0.12037	0.00925926	0.0185185	0.462963	0.0555556
77	2003-09-17	S	SM	2650	Mourens	M	female	15	0	0	0	0	0	0	0	0	0	0.010582	0.222222	0	0.037037	0.380952	0.349206	0
78	2003-09-23	S	SM	2650	Pic Roja	H	juv	19	0	0	0	0	0	0	0.0308642	0	0	0.0123457	0.296296	0.0185185	0	0.246914	0.382716	0.0123457
79	2003-09-23	S	SM	2650	Pic Roja	H	juv	15	0	0	0	0	0	0	0.00515464	0	0	0	0.21134	0	0.0103093	0.412371	0.360825	0
80	2003-09-23	S	SM	2650	Pic Roja	H	juv	12	0	0	0	0	0	0	0	0	0	0	0.309783	0.0108696	0	0.516304	0.163043	0
81	2003-09-26	S	SM	2650	Pic Redoun	M	indeter	20	0	0.0474138	0.0215517	0	0.0172414	0	0	0.0172414	0	0.00431034	0.0344828	0.0172414	0.0517241	0.142241	0.581897	0.0646552
82	2003-11-04	N-D	W	2450	Pic Roja	H	female	14	0.162037	0.310185	0.0925926	0.115741	0	0	0	0.0185185	0	0	0.0555556	0.00462963	0	0	0.240741	0
83	2003-11-05	N-D	W	2650	Bassibes Mantet	M	female	10	0	0	0	0	0	0	0	0	0	0	0.00877193	0	0.0175439	0.0350877	0.938596	0
84	2003-11-14	N-D	W	2350	Collada Verde	CV-R	male	14	0.00925926	0.310185	0.0833333	0	0	0	0	0.0277778	0	0	0.00462963	0.00462963	0.0185185	0.0185185	0.523148	0
85	2003-11-26	N-D	W	2250	Collada Verde	CV-R	male	10	0	0	0	0	0	0	0	0.042328	0	0.00529101	0	0.015873	0.021164	0.306878	0.608466	0
86	2003-12-07	N-D	W	2250	Collada Verde	CV-R	male	12	0.0292683	0.160976	0.0878049	0.278049	0	0	0	0.253659	0	0.0097561	0.097561	0.0146341	0.0146341	0	0.0536585	0
87	2003-12-18	N-D	W	2450	Bassibes Mantet	M	female	6	0.126437	0.603448	0.218391	0	0	0	0	0	0	0	0	0	0	0	0.0517241	0
88	2004-02-04	J-A	W	2350	Montagne rase	H	female	15	0	0.10757	0.0398406	0	0	0	0	0.466135	0.0199203	0	0.0159363	0.00398406	0	0.195219	0.14741	0.00398406
89	2004-02-09	J-A	W	2350	Bassibes Mantet	M	female	14	0.100592	0.337278	0.118343	0.130178	0	0	0	0	0	0	0.0118343	0	0.0118343	0.00591716	0.284024	0
90	2004-03-16	J-A	W	2350	Montagne rase	H	female	10	0.176136	0.380682	0.102273	0	0	0	0	0.295455	0.0113636	0.00568182	0	0	0	0	0.0284091	0
91	2004-03-16	J-A	W	2350	Montagne rase	H	male	4	0.24375	0.575	0.18125	0	0	0	0	0	0	0	0	0	0	0	0	0
92	2004-03-25	J-A	W	2250	Esquerdes de Rotja	CV-R	male	7	0.35	0.3	0.14	0.02	0	0	0	0	0	0	0	0	0.015	0	0.175	0
93	2004-04-06	J-A	W	2350	Collada Verde	CV-R	male	18	0	0	0	0	0	0	0	0	0	0	0.105556	0.00555556	0.0277778	0.111111	0.75	0
94	2004-04-15	J-A	W	2550	coma de la Porteille		female	4	0	0	0	0	0	0	0	0.868613	0.0291971	0	0	0	0	0	0.10219	0
95	2004-05-14	M	SP	2250	roques blanques	CV-R	male	9	0	0	0	0	0	0	0	0.688312	0	0.038961	0.038961	0	0	0	0.233766	0
96	2004-05-17	M	SP	2350	Montagne rase	H	M_F	11	0	0	0	0	0	0	0	0.434579	0	0.00934579	0.0280374	0.00934579	0	0	0.518692	0
97	2004-05-26	M	SP	2350	Montagne rase	H	female	24	0	0	0	0	0	0	0.0274725	0.142857	0.00549451	0.010989	0.0879121	0.0659341	0.021978	0.159341	0.478022	0
98	2004-05-26	M	SP	2350	Montagne rase	H	male	17	0	0	0	0	0	0.0642202	0.0733945	0.0825688	0.0137615	0.0137615	0.0137615	0.0137615	0	0.302752	0.422018	0
99	2004-05-28	M	SP	2650	pic de la Dona	M	female	8	0	0	0	0	0	0	0	0	0	0.0167598	0.0111732	0	0.00558659	0	0.96648	0
100	2004-06-01	JN	SP	2250	Collada Verde	CV-R	male	11	0	0	0	0	0	0	0	0.0246914	0	0	0.119342	0	0	0.119342	0.699588	0.037037
101	2004-06-01	JN	SP	2250	Collada Verde	CV-R	female	19	0.0509554	0.101911	0.0955414	0	0	0	0	0.0254777	0	0	0.101911	0.0636943	0.0127389	0.0127389	0.407643	0.127389
102	2004-06-08	JN	SP	2350	Collada Verde	CV-R	female	13	0	0	0	0	0	0	0	0	0	0	0.0809524	0	0.0571429	0.00952381	0.842857	0.00952381
103	2004-06-14	JN	SP	2350	Collada Verde	CV-R	male	14	0	0	0	0	0.0632184	0	0.287356	0	0	0	0.505747	0.00574713	0.0747126	0.045977	0.0172414	0
104	2004-06-14	JN	SP	2350	Collada Verde	CV-R	female	17	0	0	0	0	0	0	0	0.0242424	0	0	0.0848485	0	0.0666667	0.345455	0.478788	0
105	2004-06-17	JN	SP	2650	pic de la Dona	M	M_F	18	0	0	0	0	0	0	0	0	0	0.0163934	0.393443	0	0.0204918	0.0245902	0.545082	0
106	2004-06-25	JN	SP	2650	pic de la Dona	M	M_F	13	0	0	0	0	0	0	0.02	0	0	0.0266667	0.0933333	0	0.0333333	0	0.82	0.00666667
107	2004-06-28	JN	SP	2550	pic de la Dona	M	female	21	0	0	0	0	0	0	0	0.00348432	0	0	0.432056	0.00696864	0.0139373	0	0.407666	0.135889
108	2004-07-07	JL	SM	2350	Collada Verde	CV-R	male	16	0	0	0	0	0	0	0	0	0	0	0.35468	0.0147783	0.00985222	0	0.62069	0
109	2004-07-13	JL	SM	2650	Pic Roja	H	M_F	18	0	0	0	0	0.015544	0	0.0207254	0	0	0	0.181347	0	0.0673575	0.0414508	0.663212	0.0103627
110	2004-07-16	JL	SM	2350	Collada Verde	CV-R	male	13	0	0	0	0	0	0	0	0	0	0	0.438944	0.20462	0.00990099	0.330033	0.0132013	0.00330033
111	2004-07-17	JL	SM		Tres Vents	H	indeter	7	0	0	0	0	0	0	0.780347	0	0	0.0231214	0	0.00578035	0.121387	0	0.0520231	0.017341
112	2004-07-21	JL	SM	2650	Pic Roja	H	female	13	0	0	0	0	0	0	0	0	0	0	0.762431	0.0773481	0.0165746	0.116022	0.0220994	0.00552486
113	2004-07-23	JL	SM	2650	Conques	CV-R	M_F	10	0	0	0	0	0	0	0	0	0	0	0.770335	0.167464	0	0.0334928	0.0287081	0
114	2004-07-26	JL	SM	2650	7 Hommes	H	juv	14	0	0	0	0	0.00769231	0	0	0	0	0	0.473077	0.292308	0.00769231	0.184615	0.0307692	0.00384615
115	2004-07-26	JL	SM	2650	7 Hommes	H	female	13	0	0	0	0	0	0	0	0	0	0	0.492126	0.437008	0	0.0314961	0.0393701	0
116	2004-08-02	A	SM	2650	Redoun	M	juv	17	0	0	0	0	0.00595238	0	0.113095	0	0	0	0.160714	0.0178571	0.0297619	0.0119048	0.404762	0.255952
117	2004-08-03	A	SM	2650	Pic Roja	H	male	16	0	0	0	0	0	0	0	0	0	0	0.390728	0.125828	0.00662252	0.211921	0.264901	0
118	2004-08-25	A	SM	2550	Serre Gallinère	M	juv	21	0	0	0	0	0	0	0.0451613	0	0	0	0.135484	0.212903	0.0903226	0	0.270968	0.245161
119	2004-08-28	A	SM	2550	7 Hommes	H	female	14	0	0	0	0	0.00564972	0	0	0	0	0.0169492	0.186441	0.0225989	0.0169492	0.231638	0.519774	0
120	2004-10-30	O	W	2550	Reco petit		male	14	0.124294	0.220339	0.118644	0.254237	0.135593	0	0	0.0225989	0	0.0169492	0.0564972	0	0.00564972	0	0.0451977	0
121	2004-10-30	O	W	2450	Monellet		indeter	8	0.291209	0.230769	0.137363	0.0549451	0.153846	0	0	0	0	0.0824176	0.010989	0.0384615	0	0	0	0
																									Sum
Mean									0.0241935	0.158698	0.0236097	0.0161723	0.0366367	0.00540227	0.0866673	0.0378248	0.00205624	0.0398762	0.142418	0.0484471	0.0171527	0.0635931	0.271749	0.0255033	1
